# Supplementary material for: ISO/TS 21564:2019- based Evaluation of a Semantic Map between Variables in the ISARIC Freestanding Follow Up Survey and ORCHESTRA Studies
Source: J Med Syst. 2023 Nov 14;47(1):115. doi: 10.1007/s10916-023-02012-4 (PMC10645626; doi:10.1007/s10916-023-02012-4)
Supplement: Supplementary file 1 — Supplementary file1 (XLSX 52 KB) [file 10916_2023_2012_MOESM1_ESM.xlsx]

## Sheet: MAP
ISO 21564-based map
Date: 3/15/2023
	Source code system = ISARIC Follow-up Survey
	Target code system = ORCHESTRA clinical studies (WP3 Lux, WP2 Long-term Sequelae study, WP4 Fragile Population study, WP5 Healthcare worker studies)
ISARIC							ISARIC Answer ISO rating																					ORCHESTRA
No	Informational category	ORCHESTRA Study WP	Question ISO Rating	Question	Type	Answer	A1	A2	A3	A4	A5	A6	A7	A8	A9	A10	A11	A12	A13	A14	A15	A16	A17	A18	A19	A20	A21	ORCHESTRA Variable ID	ORCHESTRA Data type	ORCHESTRA Variable	ORCHESTRA ValueSet	Study	Comment
6.01	Breathlessness and tiredness		0	Not troubled by breathlessness except on strenuous excercise	Select	1, Within last 24 hours (tick one box) | 2, Before your Covid19 illness (tick one box)																						mmrc_scores		mMRC Dyspnea Scale	0, Dyspnea only with strenuous exercise|1, Dyspnea when hurrying or walking up a slight hill|2, Walks slower than people of the same age because of dyspnea or has to stop for breath when walking at own pace|3, Stops for breath after walking 100 yards (91 m) or after a few minutes|4, Too dyspneic to leave house or breathless when dressing
1a01	Demographics	WP2	0	Date you did the survey	dd/mm/yyyy																							sct_399651003_19	text	Date of collection - Questionnaires		WP2
2.1	State of health - recovery from COVID19	KoCo19, KoCoImpf	2	Do you feel fully recovered from COVID-19?	Select	1, Strongly disagree | 2, Disagree | 3, Neither disagree nor agree | 4, Agree | 5, Strongly Agree																						sct_1119304009_1_p3 sct_1119304009_ip3	radio radio	Consequences as a result of the COVID-19 disease Which consequences did you/ do you experience as a result of the COVID-19 disease?	90910008, recovered | 260379002, persistent health restrictions/long-term effects | 410545000, not specified 90910008, recovered | 260379002, persistent health restrictions/long-term effects | 410545000, not specified	KoCo19 KoCoImpf
2.2	State of health - fever	WP2, WP4, WP5, KoCo19, KoCoImpf	2	Have you felt feverish recently?	Select	1, Yes | 2, No | 3, Not sure																						sct_248427009 ln_75325_1_18m_ib1 sct_386661006_k1	radio radio	Has the patient had or does he/she currently have a fever?During the SARS-CoV-2 infection or since the last follow-up visit In the last 18 months or since the last visit, have you had COVID-19 indicative symptoms (fever, cough, loss of senses of smell or taste, etc.)? Fever >38°C	373066001, Yes|373067005, No|261665006, Unknown 373067005, No | 373066001, Yes 373066001, Yes|373067005, No|261665006, Unknown	WP2, WP4, WP5 KoCoImpf KoCo19
6.02	Breathlessness and tiredness		0	Short of breath when hurrying or when walking up a slight hill	Select	1, Within last 24 hours (tick one box) | 2, Before your Covid19 illness (tick one box)																						mmrc_scores		mMRC Dyspnea Scale	0, Dyspnea only with strenuous exercise|1, Dyspnea when hurrying or walking up a slight hill|2, Walks slower than people of the same age because of dyspnea or has to stop for breath when walking at own pace|3, Stops for breath after walking 100 yards (91 m) or after a few minutes|4, Too dyspneic to leave house or breathless when dressing
2.4	State of health - fever cause		4*	If yes, what was the cause of your most recent feverish illness?	Select	1, COVID-19 | 2, Other respiratory infection (cough/cold/sore throat) | 3, Stomach infection (diarrhoea/vomiting) | 4, Urinary infection | 5, TB | 6, Other:specifiy: | 7, Unknown | 8, Prefer not to say																											not in ORCHESTRA
1a23	Hospital admission date	WP2, WP4	0	Roughly at what date were you first admitted to hospital?	dd/mm/yyyy																							sct_399423000	text	Acute hospital admission date		WP2, WP4
3.01	State of health - new diagnosis	WP2, WP4	2	Heart attack	Select	1, Yes | 2, No																						sct_42343007 sct_698247007 sct_53741008 sct_22298006	radio radio radio radio	Congestive heart failure since the last visit Cardiac arrhythmia since the last visit Coronary artery disease since the last visit Myocardial infarction:	441308009, New diagnosis|230993007, Worsening|260388006, No changes|385432009, Not applicable 441308009, New diagnosis|230993007, Worsening|260388006, No changes|385432009, Not applicable 441308009, New diagnosis|230993007, Worsening|260388006, No changes|385432009, Not applicable 373066001, Yes|373067005, No|261665006, Unknown	WP2, WP4 WP2, WP4 WP2, WP4 WP4	myocardial infarction or MI
3.02	State of health - new diagnosis	WP2, WP4	2	Deep vein thrombosis (DVT, “Clot in leg”)	Select	1, Yes | 2, No																						sct_128053003	radio	Deep vein thrombosis since the last visit	441308009, New diagnosis|230993007, Worsening|260388006, No changes|385432009, Not applicable	WP2, WP4
3.03	State of health - new diagnosis	WP2, WP4	2	Stroke or mini stroke/TIA	Select	1, Yes | 2, No																						sct_230690007	radio	Stroke since the last visit No changes means stable disease	441308009, New diagnosis|230993007, Worsening of previous deficits|260388006, No changes|385432009, Not applicable	WP2, WP4
3.04	State of health - new diagnosis	WP2, WP4	2	Pulmonary embolism (PE, “Clot in lung”)	Select	1, Yes | 2, No																						sct_59282003 events_embolic	radio checkbox	Pulmonary embolism since the last visit Embolic events During hospitalization or 30 days after diagnosis	441308009, New diagnosis|230993007, Worsening|260388006, No changes|385432009, Not applicable 59282003, Pulmonary embolism|128053003, Deep vein thrombosis|266262004, Other thromboembolic event|67406007, Disseminated intravascular coagulation|260413007, None	WP2, WP4 WP2, WP4
3.05	State of health - new diagnosis	WP2, WP4	2	Kidney problems	Select	1, Yes | 2, No																						sct_709044004_1	radio	Chronic kidney disease since the last visit	441308009, New diagnosis|2, Worsening requiring dialysis|3, Worsening not requiring dialysis|260388006, No changes|385432009, Not applicable	WP2, WP4
3.06	State of health - new diagnosis	WP2, WP4	2	Other condition (please specify)?	text																							sct_414029004_other2 sct_328383001_specify1 sct_328383001_specify1	text text text	Other auto-inflammatory disease - specify Chronic liver disease since the last visit - specify Chronic liver disease since the last visit - specify		WP2, WP4 WP2, WP4 WP2, WP4
1a24	Hospital discharge date	WP2, WP4	0	Roughly at what date were you first discharged from hospital?	dd/mm/yyyy																							sct_442864001	text	Acute hospital discharge date		WP2, WP4
3.5	State of health - symptoms (last 7d)	WP2, WP4, WP5	0	Any other NEW symptoms?	Select	1, Yes | 2, No																						sct_1119304009 ln_75325_1_oth_k2 ln_75325_1 ln_75325_1_ip3	checkbox text radio radio	New diagnosis and/or persistence of each of the following symptoms (multiple choices are allowed) Do you have/had any other symptoms, and if so, what are they? Has the patient had or does he/she currently have any symptoms? During the SARS-CoV-2 infection for the Covid-19 primary infectionOROngoing since primary Covid-19 infection or appearing since the last follow-up visit for any of the subsequ…	1, Persistence of ageusia | 2, Persistence of anosmia | 3, Arthromyalgia | 84229001, Fatigue | 278040002, Hair loss | 25064002, Headache | 80313002, Heart palpitations | 57676002, Joint pain | 79890006, Loss of appetite | 42984000, Night sweat | 62507009, Pins and needles | 271807003, Rashes | 162397003, Sore throat | 271681002, Stomach aches | 60862001, Tinnitus 373066001, Yes|373067005, No|2616…	WP5 KoCo19 WP2, WP4, WP5 KoCoImpf
3.09	State of health - symptoms (last 7d)	KoCo19, WP3 Lux	2	Persistent cough	Select	1, Yes | 2, No																						sct_11833005_p1 sct_49727002 sct_49727002_lux	radio radio radio	Persistent dry cough Has the patient had or does he/she currently have a cough? During the SARS-CoV-2 infection or since the last follow-up visit Cough	373067005, No | 373066001, Yes| 261665006, Unknown 373066001, Yes |373067005, No|261665006, Unknown 373066001, Yes |373067005, No	KoCo19 WP2, WP4, WP5 WP3 Lux
10.02	Demographics	KoCo19	0	If female, are you pregnant?:	Select	1, Yes | 2, No | 3, Not applicable																						sct_289908002_1 sct_289908002_k1	radio radio	Current pregnancy? Are you currently pregnant?	255246003, Yes, first trimester | 255247007, Yes, second trimester | 255248002, Yes, third trimester | 373067005, No | 261665006, Unknown 373066001, Yes|373067005, No|261665006, Unknown	Koco19
1a14	COVID19 vaccine received	KoCo19	0	Have you been vaccinated against COVID-19?	Select	1, Yes | 2, No | 3, Not sure																						ln_97155_6_k4	radio	Did you accept the vaccination offer?	373066001, Yes|373067005, No	KoCo19
8.1	Lifestyle changes	KoCo19, KoCoImpf	0	Smoking	Select	1, I do this more often | 2 I do this less often | 3, No difference | 4, I did not do this before Covid-19																						sct_365981007_before_ip3, sct_365981007_before_k2	radio	Compared to before the Corona pandemic started, you are currently smoking or vaping … Compared to before the Corona pandemic started, you are currently smoking or vaping …	1, less than before | 2, approximately the same as before | 3, more than before 1, less than before | 2, approximately the same as before | 3, more than before	KoCo19 KoCoImpf
6.03	Breathlessness and tiredness		0	Walks slower than most people of my age because of breathlessness, or have to stop for breath when walking at own pace	Select	1, Within last 24 hours (tick one box) | 2, Before your Covid19 illness (tick one box)																						mmrc_scores		mMRC Dyspnea Scale	0, Dyspnea only with strenuous exercise|1, Dyspnea when hurrying or walking up a slight hill|2, Walks slower than people of the same age because of dyspnea or has to stop for breath when walking at own pace|3, Stops for breath after walking 100 yards (91 m) or after a few minutes|4, Too dyspneic to leave house or breathless when dressing
3.15	State of health - symptoms (last 7d)	WP2, WP4, WP5	2	Chest pains	Select	1, Yes | 2, No																						sct_29857009_23924001	radio	Has the patient had or does he/she currently have chest pain and/or chest tightness?During the SARS-CoV-2 infection or since the last follow-up visit	373066001, Yes|373067005, No|261665006, Unknown	WP2, WP4, WP5
1a07	COVID19 test date	WP2, WP4, WP5	0	Roughly what date did you have the test	dd/mm/yyyy																							sct_121276004_date sct_871560001_date	text text	Antigenic test date? SARS-CoV-2 PCR date		WP5 WP2, WP4, WP5
10.1	Demographics	WP2, WP4	0	How many other members regularly live in your household, including yourself:	text																							soc_econ_4	text	What is the total number of household members?		WP2 WP4
3.18	State of health - symptoms (last 7d)	WP3 Lux, WP4	2	Loss of appetite	Select	1, Yes | 2, No																						ces_d_scale_2 sct_1119304009	radio checkbox	I did not feel like eating; my appetite was poor New diagnosis and/or persistence of each of the following symptoms (multiple choices are allowed)	1, Rarely or none of the time (less than 1 day)|2, Some or a little of the time (1 - 2 days)|3, Occasionally or a moderate amount of time (3 - 4 days)|4, Most or all of the time (5 - 7 days) 1, Persistence of ageusia | 2, Persistence of anosmia | 3, Arthromyalgia | 84229001, Fatigue | 278040002, Hair loss | 25064002, Headache | 80313002, Heart palpitations | 57676002, Joint pain | 79890006, Loss …	WP3 Lux, WP4 WP5
1a15	COVID19 vaccine doses	WP2, WP4	0	If yes, how many times have you had the COVID-19 vaccine?	text																							vaccine_doses	radio	How many doses of the SARS-CoV-2 vaccine did the patient receive?	1, One dose|2, Two doses|3, Three doses|4, Four doses|5, Five doses|261665006, Unknown	WP2 WP4
1a11	COVID19 test date	WP2, WP4, WP5	0	If yes, roughly what date was the test taken:	dd/mm/yyyy																							sct_121276004_date sct_871560001_date	text text	Antigenic test date? SARS-CoV-2 PCR date		WP5 WP2, WP4, WP5
3.21	State of health - symptoms (last 7d)		4*	Constipation	Select	1, Yes | 2, No																											not in ORCHESTRA
1a16	COVID19 vaccine date of last dose	WP2, WP4, WP5, KoCo19, KoCoImpf	0	Estimated date of the last COVID-19 vaccine dose received:	dd/mm/yyyy																							ln_97073_1_dose1_k5 ln_97073_1_dose1_ib1 vaccine_date vaccine_third_dose	text text text text	When did you receive the 1st dose of the COVID-19 vaccine? When did you receive the 1st dose of the COVID-19 vaccine? Date of third dose received Date of receiving vaccine		KoCo19 KoCoImpf WP5 WP2, WP4
3.23	State of health - symptoms (last 7d)		4*	Problems passing urine	Select	1, Yes | 2, No																											not in ORCHESTRA
3.24	State of health - symptoms (last 7d)		4*	Erectile dysfunction	Select	1, Yes | 2, No																											not in ORCHESTRA
3.25	State of health - symptoms (last 7d)		4*	Changes in menstruation	Select	1, Yes | 2, No																											not in ORCHESTRA
3.26	State of health - symptoms (last 7d)		4*	Swollen ankle(s)	Select	1, Yes | 2, No																											not in ORCHESTRA
3.27	State of health - symptoms (last 7d)	WP2, WP4	2	Problems with balance	Select	1, Yes | 2, No																						sct_84728005_findings sct_118940003	checkbox radio	New findings or changes in neurological examination Any neurological illness:	62476001, Disorientation|25786006, Behavior abnormalities|7973008, Vision abnormalities|29164008, Speech abnormalities|5, Motor function abnormalities|302289002, Coordination abnormalities|7, Sensitivity abnormalities|106146005, Reflexes abnormalities|74964007, Other 373066001, Yes (specify below)|373067005, No|261665006, Unknown	WP2 WP2, WP4
3.28	State of health - symptoms (last 7d)	WP2, WP4, WP5	2	Weakness in arms or legs/muscle weakness	Select	1, Yes | 2, No																						sct_68962001	radio	Has the patient had or does he/she currently have muscle pain (myalgia)?During the SARS-CoV-2 infection or since the last follow-up visit	373066001, Yes|373067005, No|261665006, Unknown	WP2, WP4, WP5
1b5	COVID19 treatments received - steroids	WP2, WP4	0	Steroids:	Select	1, Yes | 2, No | 3, Not sure																						sct_304275008 sct_297279009 sct_401244004	checkbox radio radio	Corticosteroid used Means therapy used with the purpose of Covid-19 treatment Steroids: Ongoing long-term corticosteroid	1, Dexamethasone (A01AC02) |2, Prednisone (A07EA03) |3, Methylprednisolone (D07AA01) |74964007, Other (specify) |260413007, None 373066001, Yes | 373067005, No 373066001, Yes|373067005, No|261665006, Unknown	WP2, WP4 WP4 WP2
1b7	COVID19 treatments received - antibiotics	WP2, WP4	0	Antibiotics:	Select	1, Yes | 2, No | 3, Not sure																						sct_281789004	radio	Antibiotic therapy used	373066001, Yes|373067005, No|261665006, Unknown	WP2, WP4
3.48	State of health - symptoms (last 7d)	WP2, WP4, WP5	0	Bleeding	Select	1, Yes | 2, No																						sct_131148009	radio	Has the patient had or does he/she currently have bleeding (haemorrhage)?During the SARS-CoV-2 infection or since the last follow-up visit	373066001, Yes |373067005, No|261665006, Unknown	WP2, WP4, WP5
3.32	State of health - symptoms (last 7d)	WP2	2	Can’t fully move or control movement	Select	1, Yes | 2, No																						sct_84728005_findings	checkbox	New findings or changes in neurological examination	62476001, Disorientation|25786006, Behavior abnormalities|7973008, Vision abnormalities|29164008, Speech abnormalities|5, Motor function abnormalities|302289002, Coordination abnormalities|7, Sensitivity abnormalities|106146005, Reflexes abnormalities|74964007, Other	WP2
3.33	State of health - symptoms (last 7d)	WP4	2	Cant feel one side of the body or face	Select	1, Yes | 2, No																						sct_280816001	radio	Weakness and/or paralysis of facial muscle?	373066001, Yes | 373067005, No	WP4
3.39	State of health - symptoms (last 7d)	WP3 Lux	0	Confusion/lack of concentration	Select	1, Yes | 2, No																						sct_40917007 sct_40917007_lux	radio radio	Has the patient had or does he/she currently have altered consciousness and/or confusion?During the SARS-CoV-2 infection or since the last follow-up visit Altered consciousness and/or confusion	373066001, Yes|373067005, No|261665006, Unknown 373066001, Yes|373067005, No	WP2, WP4, WP5 WP3 Lux
3.22	State of health - symptoms (last 7d)	WP2, WP4, WP5, WP3 Lux, KoCo19	0	Diarrhoea	Select	1, Yes | 2, No																						sct_62315008 sct_62315008_lux sct_62315008_p5	radio radio radio	Has the patient had or does he/she currently have diarrhea? During the SARS-CoV-2 infection or since the last follow-up visit Diarrhoea Diarrhea (more than 3 liquid stools in one day)	373066001, Yes|373067005, No|261665006, Unknown 373066001, Yes|373067005, No 373066001, Yes|373067005, No|261665006, Unknown	WP2, WP4, WP5 WP3 Lux KoCo19
3.35	State of health - symptoms (last 7d)	WP3 Lux, WP5	0	Dizziness/light headedness	Select	1, Yes | 2, No																						sct_404640003	radio	Dizziness/light headedness	373066001, Yes | 373067005, No	WP3 Lux, WP5
3.36	State of health - symptoms (last 7d)	WP2, WP4, WP5	0	Fainting/ blackouts	Select	1, Yes | 2, No																						sct_271594007	radio	Has the patient had or does he/she currently have fainting (syncopal episodes)? During the SARS-CoV-2 infection or since the last follow-up visit	373066001, Yes|373067005, No|261665006, Unknown	WP2, WP4, WP5
3.38	State of health - symptoms (last 7d)		4*	Tremor/shakiness	Select	1, Yes | 2, No																											not in ORCHESTRA
3.29	State of health - symptoms (last 7d)	WP2, WP4, WP5, WP3 Lux, KoCo19	0	Fatigue	Select	1, Yes | 2, No																						sct_84229001_367391008 sct_84229001_367391008_p1 sct_84229001_367391008_lux	radio radio	Has the patient had or does he/she currently have fatigue and/or malaise? During the SARS-CoV-2 infection or since the last follow-up visit Fatigue or malaise	373066001, Yes|373067005, No|261665006, Unknown 373066001, Yes|373067005, No|261665006, Unknown 373066001, Yes | 373067005, No	WP2, WP4, WP5 KoCo19 WP3 Lux
3.4	State of health - symptoms (last 7d)		4*	Problems swallowing or chewing	Select	1, Yes | 2, No																											not in ORCHESTRA
3.41	State of health - symptoms (last 7d)	WP4	2	Problems seeing	Select	1, Yes | 2, No																						sct_118235002_specify sct_118235002	text radio	Abnormal eyes - please, describe: Eyes:	17621005, Normal|263654008, Abnormal (specify below)|261665006, Unknown	WP4 WP4
3.42	State of health - symptoms (last 7d)	WP2	2	Problems speaking or communicating	Select	1, Yes | 2, No																						sct_84728005_findings	checkbox	New findings or changes in neurological examination	62476001, Disorientation|25786006, Behavior abnormalities|7973008, Vision abnormalities|29164008, Speech abnormalities|5, Motor function abnormalities|302289002, Coordination abnormalities|7, Sensitivity abnormalities|106146005, Reflexes abnormalities|74964007, Other	WP2
3.43	State of health - symptoms (last 7d)	WP2	2	Ringing in ears	Select	1, Yes | 2, No																						sct_84728005_findings	checkbox	New findings or changes in neurological examination	62476001, Disorientation|25786006, Behavior abnormalities|7973008, Vision abnormalities|29164008, Speech abnormalities|5, Motor function abnormalities|302289002, Coordination abnormalities|7, Sensitivity abnormalities|106146005, Reflexes abnormalities|74964007, Other	WP2
3.2	State of health - symptoms (last 7d)	WP2, WP4, WP5	0	Feeling sick/vomiting	Select	1, Yes | 2, No																						sct_249497008_422587007 ln_75325_1_ip3	radio radio	Has the patient had or does he/she currently have any vomiting and/or nausea? During the SARS-CoV-2 infection or since the last follow-up visit Which symptoms did you have?	373066001, Yes|373067005, No|261665006, Unknown 189486241000119100, Asymptomatic | 2, General symptoms (e.g. fever, fatigue, limbs pain) | 3, Respiratory symptoms (e.g. runny nose, throat pain, difficulties breathing) | 4, Gastroenterological symptoms ( e.g. nausea, vomiting, diarrhea) | 5, Neurological symptoms (e.g. headaches, loss of smell and taste, vertigo) | 6, Cardiological symptoms ( e.g.…	WP2, WP4, WP5 KoCoImpf
3.45	State of health - symptoms (last 7d)		4*	Lumps or rashes (purple/pink) on toes	Select	1, Yes | 2, No																											not in ORCHESTRA
3.08	State of health - symptoms (last 7d)	WP3 Lux	0	Headache	Select	1, Yes | 2, No																						sct_25064002 sct_25064002_lux sct_1119304009	radio radio radio	Has the patient had or does he/she currently have headaches? During the SARS-CoV-2 infection or since the last follow-up visit Headache Which symptoms did you have?	373066001, Yes|373067005, No|261665006, Unknown 373066001, Yes | 373067005, No 189486241000119100, Asymptomatic | 2, General symptoms (e.g. fever, fatigue, limbs pain) | 3, Respiratory symptoms (e.g. runny nose, throat pain, difficulties breathing) | 4, Gastroenterological symptoms ( e.g. nausea, vomiting, diarrhea) | 5, Neurological symptoms (e.g. headaches, loss of smell and taste, vertigo) | 6…	WP2, WP4, WP5 WP3 Lux KoCoImpf
3.47	State of health - symptoms (last 7d)		4*	If yes, please tick all body areas that apply:	Select	1, Face | 2, Trunk (stomach or back) | 3, Arms | 4, Legs | 5, Buttocks | 6 Toes | 7, Fingers																											not in ORCHESTRA
3.31	State of health - symptoms (last 7d)	WP2, WP4, WP5, WP3 Lux	0	Joint pain or swelling	Select	1, Yes | 2, No																						sct_57676002 sct_68962001_lux	radio	Has the patient had or does he/she currently have joint pain (arthralgia)? During the SARS-CoV-2 infection or since the last follow-up visit Joint pain	373066001, Yes|373067005, No|261665006, Unknown 373066001, Yes|373067005, No	WP2, WP4, WP5 WP3 Lux
3.49	State of health - symptoms (last 7d)	WP2, WP4, WP5	2	If yes, specify bleeding site:	text																							sct_131148009_site	radio	Bleeding (haemorrhage) site	321667001, Respiratory tract|122865005, Gastrointestinal|74964007, Other	WP2, WP4, WP5
3.11	State of health - symptoms (last 7d)	WP3 Lux	0	Loss of smell	Select	1, Yes | 2, No																						sct_36955009_271801002_k1 sct_44169009 sct_44169009_lux	radio radio	Loss of smell or taste Has the patient had or does he/she currently have loss of sense of smell (anosmia)? During the SARS-CoV-2 infection or since the last follow-up visit Change in smell	373066001, Yes|373067005, No|261665006, Unknown 373066001, Yes|373067005, No|261665006, Unknown 373066001, Yes | 373067005, No	KoCo19 WP2, WP4, WP5 WP3 Lux
3.51	State of health - symptoms (last 7d)	KoCo19	2	If yes, specify:	text																							sct_84728005_findings_desc	notes	Describe the new findings or changes in neurological abnormalities		WP2
1a02	Demographics	WP2, WP4, WP5, KoCo19, KoCoImpf	0	What is your data of birth	dd/mm/yyyy																							sct_184099003 sct_184099003_k2 sct_184099003_ib1	text text text	Date of birth If you are filling out the questionnaire for yourself, please provide your date of birth What is your date of birth?		WP2, WP4, WP5 KoCo19 KoCoImpf
5.01	State of health - questionnaires BEFORE COVID-19		4*	GETTING ABOUT	Select	1, I had no problems in walking about | 2, I had slight problems in walking about | 3, I had moderate problems in waking about | 4, I had severe problems in walking about | 5, I was unable to walk about																											not in ORCHESTRA
5.02	State of health - questionnaires BEFORE COVID-19		4*	LOOKING AFTER YOURSELF	Select	1, I had no problems washing or dressing myself | 2, I had slight problems washing or dressing myself | 3, I had moderate problems washing or dressing myself | 4, I had severe problems washing or dressing myself |5, I was unable to wash or dress myself																											not in ORCHESTRA
5.03	State of health - questionnaires BEFORE COVID-19		4*	USUAL ACTIVITIES (e.g. work, study, housework, family or leisure activities)	Select	1, I had no problems doing my usual activities | 2, I had slight problems doing my usual activities | 3, I had moderate problems doing my usual activities | 4, I had severe problems doing my usual activities | 5, I was unable to do my usual activites																											not in ORCHESTRA
5.04	State of health - questionnaires BEFORE COVID-19		4*	PAIN / DISCOMFORT	Select	1, I had no pain or discomfort |2, I had slight pain or discomfort |3, I had moderate pain or discomfort |4, I had severe pain or discomfort |5, I had extreme pain or discomfort																											not in ORCHESTRA
5.05	State of health - questionnaires BEFORE COVID-19		4*	ANXIETY/DEPRESSION	Select	1, I was not anxious or depressed | 2, I was slightly anxious or depressed | 3, I was moderately anxious or depressed | 4, I was severely anxious or depressed | 5, I was extremely anxious or depressed																											not in ORCHESTRA
1a03	Date of COVID19 symptom onset	WP2, WP4	2	Roughly what date did you first experience symptoms of COVID-19?	dd/mm/yyyy																							sct_25064002_start sct_21522001_start sct_87486003_start sct_29857009_23924001_star	text text text text	Headache start date Abdominal pain start date Aphasia start date Chest pain and/or chest tightness start date		WP2, WP4 WP2, WP4 WP2, WP4 WP2, WP4
6.04	Breathlessness and tiredness		0	Stops for breath after walking 100 yards/90-100 meters, or after a few minutes of level ground	Select	1, Within last 24 hours (tick one box) | 2, Before your Covid19 illness (tick one box)																						mmrc_scores		mMRC Dyspnea Scale	0, Dyspnea only with strenuous exercise|1, Dyspnea when hurrying or walking up a slight hill|2, Walks slower than people of the same age because of dyspnea or has to stop for breath when walking at own pace|3, Stops for breath after walking 100 yards (91 m) or after a few minutes|4, Too dyspneic to leave house or breathless when dressing
6.05	Breathlessness and tiredness		0	Too breathless to leave the house, or breathless when dressing/undressing	Select	1, Within last 24 hours (tick one box) | 2, Before your Covid19 illness (tick one box)																						mmrc_scores		mMRC Dyspnea Scale	0, Dyspnea only with strenuous exercise|1, Dyspnea when hurrying or walking up a slight hill|2, Walks slower than people of the same age because of dyspnea or has to stop for breath when walking at own pace|3, Stops for breath after walking 100 yards (91 m) or after a few minutes|4, Too dyspneic to leave house or breathless when dressing
0	Demographics		4	SURVEY TIMEPOINT	Select	1,1-3 months 2, >3-6, 3,>6-9, 4,>9-12, 5>12-18																						time_point	radio	Which time point do these responses belong to?	1, Baseline (first time)- belonging to the before vaccination time | 2, Vaccination time/Regular follow up for not vaccinated OR Regular follow up for ALL | 3, Covid/breakthrough infection time	WP5	different time points in ORCHESTRA
10.09	Demographics		4	What was your estimated weight before your Covid19 illness?	text																							ln_29463_7	text	Body weight value		WP2, WP4, WP5	Only current weight in ORCHESTRA, not pre-COVID
1a19	Doctor visit during COVID19 illness		4	Did you visit a doctor due to your COVID-19 illness?	Select	1, Yes | 2, No | 3, Not sure
1a29	Hospital re-admission		4	Have you been re-admitted to hospital or health facility after your first acute Covid-19 illness?	Select	1, Yes | 2, No | 3, Not sure
2				2. About your health now	descriptive
1a30	Number of hospital re-admissions		4	If yes, how many times:	text
9.1	Occupation		4	Before you got COVID-19 what was your occupation/working status (paid or unpaid)?	Select	1, Working Full-time| 2, Working Part-time | 3, Full time carer (children or other) | 4, Unemployed | 5, Unable to work due to chronic illness | 6, Student | 7, Retired | 8, Medically retired | 9, Prefer not to say	0	0	2	0	1	0	0	4	4													sct_14679004_k1	radio	Which of the following statements mostly describe your current occupation?	1, Currently not working (retiree, student, pupil) | 73438004, Unemployed | 3, Apprentice | 224528001, Employee | 5, Self-employed without employees (independent contractor, including leasing and service contracts) | 6, Self-employed with employees | 7, Assisting family member (unpaid) | 236297007, Civil servant / Judge | 9, Career soldier | 266961004, Shift-work | 11, FSJ / BFD | 12, Part-time j…	KoCo19	ORCHESTRA only has current occupation information
9.2	Occupation		4	What is your main occupation/working status today?	Select	1, Same as before | 2, Different from before | 3, Prefer not say	4	4	4																			sct_14679004	radio	Current occupation	65853000, Student|2, Unemployed with no benefits|3, Unemployed with benefits|224363007, Employed, self-employed|5, Informal employment|261665006, Unknown	WP2
11	Other		4	11. Please let us know if you feel COVID-19 has affected your health or wellbeing in a way not described above?	text
1a31	Reason for hospital re-admissions		4	If yes, specify reason:	text
2.3	State of health - fever date		4	If yes roughly when did you last feel feverish?	Select	1, within last 7 days |2, between 1 to 2 weeks ago| 3, between 2 to 4 weeks ago| 4, between 1 to 2 months ago | 5, between 2 to 3 months ago																						sct_248427009_start sct_248427009_end	text text	Fever start date Fever end date		WP2, WP4 WP2, WP4
3				3. Since having COVID-19, have you been diagnosed with any of these?	descriptive
7.01	State of health - questionnaires TODAY		4*	Do you have difficulty seeing even if wearing glasses?	Select	1, No - no difficulty | 2, Yes -some difficulty | 3, Yes - a lot of difficulty | 4, Cannot do at all																											Would be 4 for Today, but 4* for before COVID19 illness
7.02	State of health - questionnaires TODAY		4*	Do you have difficulty hearing, even if using a hearing aid?	Select	1, No - no difficulty | 2, Yes -some difficulty | 3, Yes - a lot of difficulty | 4, Cannot do at all																											Would be 4 for Today, but 4* for before COVID19 illness
7.03	State of health - questionnaires TODAY	WP2, WP4, WP5	2	Do you have difficulty walking or climbing steps?	Select	1, No - no difficulty | 2, Yes -some difficulty | 3, Yes - a lot of difficulty | 4, Cannot do at all																						sf36_7 sf36_6 sct_228158008 sct_282145008	radio radio radio	Climbing one flight of stairs Climbing several flights of stairs Walking disturbance_ Has the patient had or does he/she currently have an inability to walk? During the SARS-CoV-2 infection or since the last follow-up visit	1, Yes, limited a lot|2, Yes, limited a little|3, No, not limited at all 1, Yes, limited a lot|2, Yes, limited a little|3, No, not limited at all 373066001, Yes | 373067005, No 373066001, Yes|373067005, No|261665006, Unknown	WP2 WP2 WP4 WP2, WP4, WP5	Would be 2 for Today, but 4* for before COVID19 illness difficulty sleeping or climbing stairs is split into two variables in ORCHESTRA
7.04	State of health - questionnaires TODAY	WP2	2	Do you have difficulty remembering or concentrating?	Select	1, No - no difficulty | 2, Yes -some difficulty | 3, Yes - a lot of difficulty | 4, Cannot do at all																						sct_386807006_1144748009 iesr_18_sc sct_48167000	radio radio radio	Has the HCW had or does he/she currently have memory and concentration disorders? During the SARS-CoV-2 infection or since the last follow-up visit I had trouble concentrating Has the patient had or does he/she currently have memory loss?During the SARS-CoV-2 infection or since the last follow-up visit	373066001, Yes | 373067005, No | 261665006, Unknown 0, Not at all|1, A little bit|2, Moderately|3, Quite a bit|4, Extremely 373066001, Yes | 373067005, No | 261665006, Unknown	WP5 WP2 WP2, WP4	Would be 2 for Today, but 4* for before COVID19 illness Concentration and memory problems are split into two variables in ORCHESTRA
7.05	State of health - questionnaires TODAY	WP2	2	Do you have difficulty (with self-care such as) washing all over or dressing?	Select	1, No - no difficulty | 2, Yes -some difficulty | 3, Yes - a lot of difficulty | 4, Cannot do at all																						sf36_12	radio	Bathing or dressing yourself	1, Yes, limited a lot|2, Yes, limited a little|3, No, not limited at all	WP2	Would be 2 for Today, but 4* for before COVID19 illness
7.06	State of health - questionnaires TODAY	WP2, WP4, WP3 Lux	2	Using your usual (customary) language, do you have difficulty communicating, for example understanding or being understood?	Select	1, No - no difficulty | 2, Yes -some difficulty | 3, Yes - a lot of difficulty | 4, Cannot do at all																						ces_d_scale_13 sct_84728005_findings	radio radio	I talked less than usual New findings or changes in neurological examination	1, Rarely or none of the time (less than 1 day)|2, Some or a little of the time (1 - 2 days)|3, Occasionally or a moderate amount of time (3 - 4 days)|4, Most or all of the time (5 - 7 days) 62476001, Disorientation|25786006, Behavior abnormalities|7973008, Vision abnormalities|29164008, Speech abnormalities|5, Motor function abnormalities|302289002, Coordination abnormalities|7, Sensitivity abno…	WP3 Lux, WP4 WP2	Would be 2 for Today, but 4* for before COVID19 illness
7.07	State of health - questionnaires BEFORE COVID-19		4*	Do you have difficulty seeing even if wearing glasses?	Select	1, No - no difficulty | 2, Yes -some difficulty | 3, Yes - a lot of difficulty | 4, Cannot do at all
7.08	State of health - questionnaires BEFORE COVID-19		4*	Do you have difficulty hearing, even if using a hearing aid?	Select	1, No - no difficulty | 2, Yes -some difficulty | 3, Yes - a lot of difficulty | 4, Cannot do at all
7.09	State of health - questionnaires BEFORE COVID-19		4*	Do you have difficulty walking or climbing steps?	Select	1, No - no difficulty | 2, Yes -some difficulty | 3, Yes - a lot of difficulty | 4, Cannot do at all
7.1	State of health - questionnaires BEFORE COVID-19		4*	Do you have difficulty remembering or concentrating?	Select	1, No - no difficulty | 2, Yes -some difficulty | 3, Yes - a lot of difficulty | 4, Cannot do at all
7.2	State of health - questionnaires BEFORE COVID-19		4*	Do you have difficulty (with self-care such as) washing all over or dressing?	Select	1, No - no difficulty | 2, Yes -some difficulty | 3, Yes - a lot of difficulty | 4, Cannot do at all
7.3	State of health - questionnaires BEFORE COVID-19		4*	Using your usual (customary) language, do you have difficulty communicating, for example understanding or being understood?	Select	1, No - no difficulty | 2, Yes -some difficulty | 3, Yes - a lot of difficulty | 4, Cannot do at all
3.07				Within the last seven days, have you had any of these symptoms? (that you did not experience before onset of your Covid-19 illness)	descriptive
10.05	Demographics	WP2, WP4, WP5	0	Did you have a diagnosed chronic condition before your COVID-19 illness?	Select	1, Yes | 2, No																						sct_128238001 sct_328383001_1 sct_13645005 sct_709044004	radio radio radio radio	Chronic cardiac disease, including congenital heart disease (not hypertension): Chronic liver disease since the last visit Chronic obstructive pulmonary disease since the last visitNo changes means stable disease Chronic renal/kidney disease:	373066001, Yes (specify below)|373067005, No|261665006, Unknown 441308009, New diagnosis (specify)|230993007, Worsening|260388006, No changes|385432009, Not applicable 441308009, New diagnosis|230993007, Worsening|260388006, No changes|385432009, Not applicable 373066001, Yes|373067005, No|261665006, Unknown	WP4 WP2, WP4 WP2, WP4 WP2, WP4, WP5
8.2	Lifestyle changes	WP3 Lux, KoCo19	2	Drinking alcohol	Select	1, I do this more often | 2 I do this less often | 3, No difference | 4, I did not do this before Covid-19																						ln_44940_5 sct_289153004 _k2	radio radio	If ’ Yes’ in 9.4, how many units of alcohol did you drink during the last week? For example of 1 unit: large shots of spirit (35ml), bottle of beer (330ml), standard glass of wine (175ml). How many glasses of an alcoholic beverage did you consume in the last week?	0, 0 glasses | 1, 1 to 2 glasses| 2, 3 to 5 glasses| 3 6 to 10 glasses; More than 10 glasses	WP3 Lux KoCo19
8.3	Lifestyle changes		4*	Eating healthy food	Select	1, I do this more often | 2 I do this less often | 3, No difference | 4, I did not do this before Covid-19																						sleep_trouble_stayingawake	radio	Check the one best response. During the past month, how often have you had trouble staying awake while driving, eating meals, or engaging in social activity?	1, Not during the past month | 2, Less than once a week | 3, Once or twice a week | 4, Three or more times a week	WP3 Lux	Only partially matches
8.4	Lifestyle changes	WP3 Lux	2	Physical activity (including walking & cycling and other activities)	Select	1, I do this more often | 2 I do this less often | 3, No difference | 4, I did not do this before Covid-19																						pandemic_exercise	radio	Do you exercise during the Coronavirus pandemic?	373066001, Yes | 373067005, No	WP3 Lux
5				5. About your health	descriptive
6.1	State of health - questionnaires		4	Please rate the intensity of your fatigue on average over the last 24 hours, on a scale from 0 – 10.	Select
5.07	State of health - questionnaires TODAY		4	GETTING ABOUT	Select	1, I had no problems in walking about | 2, I had slight problems in walking about | 3, I had moderate problems in waking about | 4, I had severe problems in walking about | 5, I was unable to walk about
9.3	Occupation	KoCo19, KoCoImpf	2	If different, please describe your occupation/working status today (tick all that apply to you)?	Select	1, Working full-time| 2, Working part-time | 3, Not working due to COVID-19 restrictions | 4, Sick leave | 5, Full time carer (children or others) | 6, Unemployed | 7, Unable to work due to chronic illness | 8, Student | 9, Retired | 10, Early retirement due to illness | 11, Earning more | 12, Earning less | 13, Prefer not to say	0	0	4	4	2	0	1	0	0	0	2	2	4									sct_14679004_k1 sct_14679004_ib2	radio radio	Which of the following statements mostly describe your current occupation? Which of the following statements mostly describe your current occupation?	1, Currently not working (retiree, student, pupil) | 73438004, Unemployed | 3, Apprentice | 224528001, Employee | 5, Self-employed without employees (independent contractor, including leasing and service contracts) | 6, Self-employed with employees | 7, Assisting family member (unpaid) | 236297007, Civil servant / Judge | 9, Career soldier | 266961004, Shift-work | 11, FSJ / BFD | 12, Part-time j…	KoCoImpf KoCo19
9.4	Occupation		4*	If different, why did you occupation/working status change?	Select	1, Poor health | 2, New caring responsibility | 3, Made redudant | 4, Working hours reduced by employer | 5, Sick leave | 6, Other (specify:) | 7, Prefer not to say	4	4	4	4	4	4	4
9.5	Occupation		4*	Have you been on sick leave due to your Covid-19 illness*?	Select	1, Yes | 2, No | 3, Prefer not to say
9.6	Occupation		4*	If yes, for how long ?	text
5.06				Under each heading, please tick the ONE box that best describes your health TODAY	descriptive
10.07	Demographics	WP2, WP4, WP5	0	What is your estimated height:	text																							ln_8302_2 ln_54567_3_ip3	text text	Body height value Please provide your approximate weight and height. (Weight in kg, height in cm)		WP2, WP4, WP5 KoCoImpf
10.08	Demographics	WP2, WP4, WP5	0	What is your current estimated weight	text																							ln_29463_7 ln_54567_3_ip3	text text	Body weight value Please provide your approximate weight and height. (Weight in kg, height in cm)		WP2, WP4, WP5 KoCoImpf
10.04	Demographics	WP2, WP4, WP5	2	Ethnicity (tick all that apply):	Select	1, White | 2, Arab | 3, Black | 4, Each Asian | 5, South Asian | 6, West Asian | 7, Latin American | 8, Other (specify): | 9, Prefer not to say	1	0	1	1	1	1	1	1	4													sct_372148003 sct_372148003_1	radio radio	Ethnic group Ethnic group	14045001, Caucasian|18167009, African|315280000, Asian|90027003, Arabic|560516, Hispanic or Latino|26242008, Other ethnic, mixed origin 14045001, Caucasian|18167009, African|315280000, Asian|90027003, Arabic|560516, Hispanic or Latino|26242008, Other ethnic, mixed origin	WP2, WP4 WP4, WP5
6				6. Please tick ONE box that best describes how breathless you feel TODAY and ONE box that describes how BREATHLESS you felt before your Covid illness	descriptive
10.06	Demographics	WP4	2	If yes, please specify all that are ongoing conditions:	Select	1, Chronic Heart disease | 2, High blood pressure | 3, Asthma | 4, Chronic lung disease (not asthma) | 5, Diabetes (if yes, 6, type 1 | 7, type 2 | 8, gestational) | 9, Kidney disease | 10, Liver disease | 11, Asplenia | 12, Cancer | 13, Blood disorder | 14, Rheumatological disorder | 15, Neurological condition | 16, Dementia | 17, HIV | 18, Tuberculosis | 19, Depression | 20, Anxiety | 21, Other…	0	0	0	1	0	0	0	1	0	0	4	1	1	0	0	1	0	0	1	1	0	sct_27624003_specify	text	Other chronic comorbidities - please, specify:		WP4	Several chronic conditions specified
7				7. The next questions ask about difficulties you may have doing certain activities because of a HEALTH PROBLEM.	descriptive
1a28	ICU admission	WP2, WP4, WP5	0	Where you admitted to an intensive care (ICU/ITU) ward	Select	1, Yes | 2, No | 3, Not sure																						sct_305351004 sct_305351004_no_vent_p5 sct_305351004_vent_p5 sct_305351004_no_vent_ip3 sct_305351004_vent_ip3	radio text text	Intensive care unit admission ...intensive care unit without ventilation ...intensive care unit with ventilation ...intensive care unit without ventilation ...intensive care unit with ventilation	373066001, Yes|373067005, No|261665006, Unknown	WP2, WP4, WP5 KoCo19 KoCoImpf
5.08	State of health - questionnaires TODAY		4	LOOKING AFTER YOURSELF	Select	1, I had no problems washing or dressing myself | 2, I had slight problems washing or dressing myself | 3, I had moderate problems washing or dressing myself | 4, I had severe problems washing or dressing myself |5, I was unable to wash or dress myself
1a33	ICU admission	WP2, WP4, WP5	0	If ever admitted to hospital/health facility for COVID-19, were you admitted to intensive care (ICU/ITU)?	Select	1, Yes | 2, No | 3, Not sure
10.1	Demographics	WP2, WP4, WP5	2	Sex at Birth:	Select	1, Male | 2, Female | 3, Prefer not to say																						ln_76689_9 sct_263495000 sct_263495000_1		Sex Biological Sex Biological Sex	248153007, Male|248152002, Female|3, Hybrid|261665006, Unknown 248153007, Male|248152002, Female| 248153007, Male|248152002, Female|	WP4 WP2, WP4, WP5 WP4
10.11	Demographics	WP2, WP4, WP5, KoCo19, KoCoImpf	2	What is your highest completed educational level:	Select	1, Primary education (3 to 7 years of school) | 2, Secondary education ( 8 to 10 years of school) | 3, Upper Secondary education / High School (11 to 13 years of schoo) | 4, Vocational/practical school | 5, Higher College / University | 6, Bachelor degree | 7, Masters degree | 8, PhD | 9, Other (specify): | 10, Not completed formal education or training | 11, Prefer not to say	0	1	1	0	0	0	1	1	4	0	4											sct_105421008_quest_ib2 sct_105421008_quest_k1 sct_105421008_quest	radio radio radio	What is your highest educational qualification? What is the highest level of education you have reached? What is the highest level of education that you have achieved to date?	1, No school-leaving qualification | 2, Hauptschule/Realschule/Polytechnische Oberschule (secondary school certificate) | 3, Abitur/Fachabitur (high school diploma) | 4, Hauptschulabschluss (secondary school certificate) | 5, Fachhochschulabschluss (diploma from university of applied sciences) | 6, Berufsschulabschluss | 7, Ausbildungsberufabschluss 1, Hauptschulabschluss (secondary school certif…	KoCoImpf KoCo19 WP2, WP4, WP5
10.12	Demographics		4*	Number of years in formal education*:	text
5.09	State of health - questionnaires TODAY		4	USUAL ACTIVITIES (e.g. work, study, housework, family or leisure activities)	Select	1, I had no problems doing my usual activities | 2, I had slight problems doing my usual activities | 3, I had moderate problems doing my usual activities | 4, I had severe problems doing my usual activities | 5, I was unable to do my usual activites
8				8. Have you made lifestyle changes since your COVID-19 infection? (mark the correct answer with a tick in the box)	descriptive
9				9. A few questions about your occupation/working status	descriptive																												na
10				10. A few questions about yourself	descriptive																												na
12				12. End of survey - Thank you for your time!	descriptive
1a				1.a About you and your COVID-19 illness	descriptive
1a04	COVID19 symptoms	KoCo19	2	What symptoms did you experience in the first 14 days of your COVID-19 illness? (tick all that you experienced when you first became unwell with COVID-19)	Select	1, Fever ≥ 38°C |2, Cough | 3, Shortness of breath |4, Fatigue |5, Pain on breathing | 6, Chest pain | 7, Loss or disturbed smell | 8, Loss or disturbed taste | 9, Runny nose | 10, Headache | 11, Muscle pain | 12, Abdominal pain | 13, Vomiting | 14, Diarrhoa | 15, Confusion | 16, Brain fog | 17, No symptoms | 18, Other:	0	0	0	0	4*	0	1	0	0	0	0	0	0	0	1	4*	2	0				ln_75325_1_14days_k1	radio	In the last 14 days, have you had any of these symptoms?	386661006, Fever > 38°C | 43724002, Chills | 90834002, Aching limbs | 64531003, Runny nose | 5, Loss of smell/taste | 267102003, Sore throat | 25064002, Heachaches | 11833005, Persistent dry cough	KoCo19
1a05	COVID19 test available	WP2, WP4, WP5, WP3 Lux, KoCo19, KoCoImpf	2	Did you have a COVID-19 test taken when you first became unwell (within the first 7 to 10 days)?	Select	1, Yes | 2, No | 3, Not sure																						sarscov2_test_lux sct_871560001 sars_cov2_complete_test_k1 ln_94558_4_94309_2_ip2	radio radio radio radio	Until today, have you ever been tested positive for the Coronavirus (Sars-Cov-2)? SARS-CoV-2 PCR available? In the last weeks before joining the study, have been tested once or several times for COVID-19? Are you regularly getting tested for COVID-19?	373066001, Yes | 373067005, No | 261665006, Unknown 373066001, Yes | 373067005, No | 261665006, Unknown 373066001, Yes|373067005, No 373067005, No | 2, Daily | 3, 1-6 times a week | 4, 2-4 times a month | 5, Once a month | 6, Less often than once a month	WP3 Lux WP2, WP4, WP5 KoCo19 KoCoImpf
1a06	COVID19 test result	WP4, WP5	2	If yes, was the test result:	Select	1, Positive | 2, Negative | 3, Inconclusive | 4, Not sure																						ln_94309_2_v2 sct_121276004_result	radio radio	SARS-CoV-2 PCR CT test result (global) Antigentic result.	260373001, Detected|260415000, Not detected 260373001, Positive | 2, Weak positive | 260415000, Negative | 419984006, Uncertain	WP4, WP5 WP5
3.12	State of health - symptoms (last 7d)	WP3 Lux	0	Loss of taste	Select	1, Yes | 2, No																						sct_36955009_271801002 sct_36955009_271801002_k1 sct_36955009_271801002_lux	radio radio radio	Has the patient had or does he/she currently have changes or loss in taste (ageusia or dysgeusia)? During the SARS-CoV-2 infection or since the last follow-up visit Loss of smell or taste Change in taste	373066001, Yes|373067005, No|261665006, Unknown 373066001, Yes|373067005, No|261665006, Unknown	WP2, WP4, WP5 KoCo19
1a08	COVID19 test specimen	WP2, WP4, WP5	2	Was this test a (tick all that apply):	Select	1, Throat test | 2, Nose swab | 3, Blood test | 4, Not sure	0	0	1	0	4*																	sct_371439000	radio	Where was the SARS-CoV-2 test performed?	258500001, Nasopharyngeal swab (specimen)|461911000124106, Swab specimen from oropharynx (specimen)|258607008, Bronchoalveolar lavage fluid sample (specimen)|119339001, Stool specimen (specimen)|119297000, Blood specimen (specimen)|119342007, Saliva (specimen)|74964007, Other	WP2, WP4, WP5
1a09	COVID19 test type	WP5	2	Was this test a	Select	1, PCR test | 2, Antigen test | 3, Other test (specify): | 4, Not sure	0	0	0	1																		covid_diagnosed	radio	How is the HCW diagnosed as a COVID case? Please fill in the correspondent instruments including Long-Term sequelae, Viral Variants and Respiratory Microbiome (NP swab), Serology Tests (Serum / Plasma), Microbiological Tests etc.)	399150003, PCR test | 312504002, Antigen test | 4, Serology | 6, Symptomatic (please define it ) | 74964007, Other (mention )	WP5
1a10	COVID19 test positive	KoCo19	2	Have you had a COVID-19 positive test at any other time?	Select	1, Yes | 2, No | 3, Not sure																						sct_1240581000000104_k1	radio	If you have been tested for COVID-19, was the result of one of the tests positive hence you had COVID-19?	1, No, no positive test result | 2, Yes, at least one positive test result | 3, I have not received the test result yet	KoCo19
3.16	State of health - symptoms (last 7d)	WP3 Lux	0	Palpitations (heart racing)	Select	1, Yes | 2, No																						sct_248657009 ln_75325_1_ip3 sct_1119304009	radio radio checkbox	Fast-beating or pounding heart (also known as heart palpitations) Which symptoms did you have? New diagnosis and/or persistence of each of the following symptoms (multiple choices are allowed)	373066001, Yes | 373067005, No 189486241000119100, Asymptomatic | 2, General symptoms (e.g. fever, fatigue, limbs pain) | 3, Respiratory symptoms (e.g. runny nose, throat pain, difficulties breathing) | 4, Gastroenterological symptoms ( e.g. nausea, vomiting, diarrhea) | 5, Neurological symptoms (e.g. headaches, loss of smell and taste, vertigo) | 6, Cardiological symptoms ( e.g. angina pectoris,…	WP3 Lux KoCoImpf WP5
1a12	COVID19 test specimen	WP2, WP4, WP5	2	Was this test a (tick all that apply):	Select	1, Throat test | 2, Nose swab | 3, Blood test | 4, Not sure	0	0	1	0	4*																	sct_371439000	radio	Where was the SARS-CoV-2 test performed?	258500001, Nasopharyngeal swab (specimen)|461911000124106, Swab specimen from oropharynx (specimen)|258607008, Bronchoalveolar lavage fluid sample (specimen)|119339001, Stool specimen (specimen)|119297000, Blood specimen (specimen)|119342007, Saliva (specimen)|74964007, Other	WP2, WP4, WP5
1a13	COVID19 test type	WP5	2	Was this test a	Select	1, PCR test | 2, Antigen test | 3, Other test (specify): | 4, Not sure	0	0	0	1																		covid_diagnosed	radio	How is the HCW diagnosed as a COVID case? Please fill in the correspondent instruments including Long-Term sequelae, Viral Variants and Respiratory Microbiome (NP swab), Serology Tests (Serum / Plasma), Microbiological Tests etc.)	399150003, PCR test | 312504002, Antigen test | 4, Serology | 6, Symptomatic (please define it ) | 74964007, Other (mention )	WP5
3.3	State of health - symptoms (last 7d)	WP2, WP4, WP5, WP3 Lux	0	Persistent muscle pain	Select	1, Yes | 2, No																						sct_68962001 sct_57676002_lux	radio radio	Has the patient had or does he/she currently have muscle pain (myalgia)? During the SARS-CoV-2 infection or since the last follow-up visit Muscle pain	373066001, Yes|373067005, No|261665006, Unknown 373066001, Yes | 373067005, No	WP2, WP4, WP5 WP3 Lux
3.44	State of health - symptoms (last 7d)	WP3 Lux	0	Problems sleeping	Select	1, Yes | 2, No																						sct_106168000 iesr_15_sc iesr_2_sc	radio radio radio radio	Problems sleeping I had trouble falling asleep I had trouble staying asleep	373066001, Yes | 373067005, No 0, Not at all|1, A little bit|2, Moderately|3, Quite a bit|4, Extremely 0, Not at all|1, A little bit|2, Moderately|3, Quite a bit|4, Extremely	WP3 Lux WP2 WP2
3.37	State of health - symptoms (last 7d)	WP2, WP4, WP5	0	Seizures/fits	Select	1, Yes | 2, No																						sct_91175000	radio	Has the patient had or does he/she currently have seizures?During the SARS-CoV-2 infection or since the last follow-up visit	373066001, Yes|373067005, No|261665006, Unknown	WP2, WP4, WP5
1a17	COVID19 vaccine type	WP2, WP4, WP5, KoCo19	2	Which type of Covid-19 vaccine did you receive:	Select	1, AstraZeneca | 2, Pfizer-BioNTech| 3, Imperial | 4, Janssens | 5, Moderna's | 6, Sinopharm |7, Sputnik V | 8, Novavax | 9, Other (name):	0	0	4*	0	0	0	0	0	0													ln_30957_5_first_k4 sct_840534001_manuf_wp5 sct_840534001_manuf sct_1144997007_manuf	radio radio radio radio	With which vaccine (manufacturer) did you get vaccinated against Covid-19 (Corona Virus Disease 2019)? Which vaccine is manufacturered Viral vector vaccine manufacturer of the first dose mRNA Vaccine manufacturer of the first dose	1,BioNTech/Pfizer|2, CureVac|3, Moderna| 4, AstraZeneca| 5, Johnson & Johnson| 74964007, other|261665006, unknown 1, Pfizer | 2, Moderna | 3, AstraZeneca/VaxZevria | 4, Johnson & Johnson | 5, Sinopharm/BIBP | 6, Sinovac | 7, Sputnik V | 8, CanSino Bio | 74964007, Other (specify) 1, AstraZeneca|2, Johnson & Johnson|3, Sinopharm/BIBP|4, Sinovac|5, Sputnik V|6, CanSino Bio|74964007, Other (specify) …	KoCo19 WP5 WP2, WP4	ORCHESTRA does not include the Imperial vaccine as a choice. WP2,WP4 inlcude manufactirer info for 1-5 doses
1a18	Influenza vaccine	WP3 Lux, WP4, KoCo19	2	Have you been vaccinated against influenza within last 6 months?	Select	1, Yes | 2, No | 3, Not sure																						sct_86198006 sct_73701000119109_k1	radio radio	Influenza Have you received an influenza vaccine since October 2019?	373066001, Yes | 373067005, No	WP3 Lux, WP4 KoCo19
5.1	State of health - questionnaires TODAY		4	PAIN / DISCOMFORT	Select	1, I had no pain or discomfort |2, I had slight pain or discomfort |3, I had moderate pain or discomfort |4, I had severe pain or discomfort |5, I had extreme pain or discomfort
1a20	Number of doctor visits during COVID19 illness		4*	If yes, how many times?	text																												Could possibly be deducted from data collected for several timepoints
1a21	Hospital admission during COVID19 illness	WP2, WP4, WP5	2	Were you admitted to hospital due to COVID-19 or diagnosed with COVID-19 during a hospital admission?	Select	1, Yes | 2, No | 3, Not sure																						sct_32485007	radio	Acute hospital admission	373066001, Yes|373067005, No|261665006, Unknown	WP2, WP4, WP5
1a22				If yes please complete the questions below, if no skip to section 1b:	descriptive
3.13	State of health - symptoms (last 7d)	KoCo19	0	Shortness of breath/ breathlessness	Select	1, Yes | 2, No																						sct_267036007 sct_267036007_k1	radio radio	Has the patient had or does he/she currently have shortness of breath (dyspnea)? During the SARS-CoV-2 infection or since the last follow-up visit Shortness of breath	373066001, Yes|373067005, No|261665006, Unknown 373066001, Yes|373067005, No|261665006, Unknown	WP2, WP4, WP5 KoCo19
3.46	State of health - symptoms (last 7d)	WP2, WP4, WP5, WP3 Lux	0	Skin rash	Select	1, Yes | 2, No																						sct_271807003 sct_271807003_lux	radio radio	Has the patient had or does he/she currently have a skin rash? During the SARS-CoV-2 infection or since the last follow-up visit Skin rash	373066001, Yes|373067005, No|261665006, Unknown 373066001, Yes | 373067005, No	WP2, WP4, WP5 WP3 Lux
1a25				During the hospital admission did you receive treatment with any of the below:	descriptive
1a26	Oxygen received	WP2, WP4	2	Oxygen (e.g. via a mask or your nose to help you breathe)	Select	1, Yes | 2, No | 3, Not sure																						sct_57485005	checkbox	Oxygen therapy used. Select all the respiratory support provided to the patient	261974006, Nasal prongs|261352009, Face mask (simple mask, Venturi mask)|409528009, Face mask with reservoir|426854004, High-flow nasal cannula|428311008, Non-invasive ventilation (CPAP/BIPAP)|40617009, Mechanical ventilation|260413007, None	WP2, WP4
3.19	State of health - symptoms (last 7d)	WP2, WP4, WP5	0	Stomach /abdominal pain	Select	1, Yes | 2, No																						child_strength_weakn_1_p1 sct_21522001 sct_21522001_lux	radio radio radio	Often complains about headaches, stomach aches and nausea Has the patient had or does he/she currently have abdominal pain?During the SARS-CoV-2 infection or since the last follow-up visit Abdominal pain	385432009, Does not apply | 2, Partially applies | 3, Clearly applies 373066001, Yes|373067005, No|261665006, Unknown 373066001, Yes|373067005, No	KoCo19 WP2, WP4, WP5 WP3 Lux
3.34	State of health - symptoms (last 7d)	WP3 Lux	0	Tingling feeling/“pins and needles“	Select	1, Yes | 2, No																						sct_62507009	radio	Tingling feeling/ “pins and needles”	373066001, Yes | 373067005, No	WP3 Lux
5.11	State of health - questionnaires TODAY		4	ANXIETY/DEPRESSION	Select	1, I was not anxious or depressed | 2, I was slightly anxious or depressed | 3, I was moderately anxious or depressed | 4, I was severely anxious or depressed | 5, I was extremely anxious or depressed
5.12	State of health - questionnaires TODAY		4	We would like to know how good or bad your health is TODAY.	text
3.14	State of health - symptoms (last 7d)		4	Pain on breathing	Select	1, Yes | 2, No																						sct_29857009_23924001_dur sct_29857009_23924001_star sct_29857009_23924001_end	text text text	Chest pain and/or chest tightness start date Chest pain and/or chest tightness end date Chest pain and/or chest tightness duration		WP5 WP5 WP5
1a32	Name of hospital		4*	Name of hospital/s:	text
10.03	Demographics	WP4	0	If yes: Gestational weeks assessment	text																							ln_49051_6	text	Current gestational age (weeks):		WP4
1b				COVID-19 treatments:	descriptive
1b1	COVID19 treatments received	WP2, WP4	2	Have you taken medical treatments for COVID-19 during the acute phase (within the first month of onset of your Covid-19 illness):	Select	1, Yes | 2, No																						sct_788081006 sct_372862008 sct_304275008 sct_771452004	radio radio radio radio	Antiviral agent used Means therapy used with the purpose of Covid-19 treatment Anticoagulants used Means therapy used with the purpose of Covid-19 treatmentIntermediate dose corresponds to a dose between normal prophylaxis and treatment dose Corticosteroid used Means therapy used with the purpose of Covid-19 treatment Platelet aggregation inhibitor usedMeans therapy used with the purpose of Covid…	1, Ribavirin (J05AP01)|2, Lopinavir/ritonavir (J05AR10)|3, Interferon alpha (L03AB01)|4, Interferon beta (L03AB02)|5, Neuraminidase inhibitors (J05AH)|6, Favipiravir (J05AX27)|7, Remdesivir ( J05AB16)|8, Camostat (B02AB04)|9, Atazanavir (J05AE08)|10, Darunavir (J05AE10)|74964007, Other (specify) |260413007, None 1, Unfractioned heparin |373294004, Low molecular weight heparin (LMWH) |708189008, F…	WP2, WP4 WP2, WP4 WP2, WP4 WP2, WP4
1b2				If yes, please complete the questions below, if no skip to section 2.	descriptive
1b3	COVID19 treatments received - antivirals	WP2, WP4	2	Antiviral drugs:	Select	1, Yes | 2, No | 3, Not sure																						sct_788081006	checkbox	Antiviral agent used Means therapy used with the purpose of Covid-19 treatment	1, Ribavirin (J05AP01)|2, Lopinavir/ritonavir (J05AR10)|3, Interferon alpha (L03AB01)|4, Interferon beta (L03AB02)|5, Neuraminidase inhibitors (J05AH)|6, Favipiravir (J05AX27)|7, Remdesivir ( J05AB16)|8, Camostat (B02AB04)|9, Atazanavir (J05AE08)|10, Darunavir (J05AE10)|74964007, Other (specify) |260413007, None	WP2, WP4
1b4	COVID19 treatments received - antivirals	WP2, WP4	2	If yes, please specify all taken:	Select	1, Lopinavir/Ritonavir | 2, Darunavir | 3, Remdesivir | 4, Favipiravir | 5, Acyclovir/Ganciclovir |6, Oseltamivir | 7, Other (specify): | 8, Not sure	0	0	0	0	4*	4*	0	4														sct_788081006_other	text	Other antiviral agent (specify)		WP2, WP4	Acyclovir/Ganciclovir and Oseltamivir (Tamiflu) are not in the ORCHESTRA studies' CRFs
3.17	State of health - symptoms (last 7d)	WP5	0	Weight loss	Select	1, Yes | 2, No																						sct_426977000	radio	Has the HCW had or does he/she currently have Weight loss? During the SARS-CoV-2 infection or since the last follow-up visit	373066001, Yes | 373067005, No did not change | 262286000, His/her weight increased | 261665006, Unknown	WP5
1b6	COVID19 treatments received - steroids	WP2, WP4	2	If yes, please specify all:	Select	1, Dexamethasone |2, Hydrocortisone | 3, Prednisone | 4, Methylprednisolone | 5, Other (specify): | 6, Not sure	0	4*	0	0	0	4*																sct_304275008_other	text	Other corticosteroids used (specify)		WP2, WP4	Hydrocortisone not in ORCHESTRA CRFs
1a27	Invasive ventilation	WP5	0	Invasive ventilation (via a machine that breaths for you)	Select	1, Yes | 2, No | 3, Not sure																						sct_40617009 sct_57485005 sct_305351004_vent_ip3 sct_305351004_vent_k5	radio checkbox text text	HCW was managed for invasive mechanical ventilation (IMV) Oxygen therapy used. Select all the respiratory support provided to the patient intensive care unit with ventilation intensive care unit with ventilation	373067005, No | 373066001, Yes | 261665006, Unknown 261974006, Nasal prongs|261352009, Face mask (simple mask, Venturi mask)|409528009, Face mask with reservoir|426854004, High-flow nasal cannula|428311008, Non-invasive ventilation (CPAP/BIPAP)|40617009, Mechanical ventilation|260413007, None	WP5 WP2, WP4 KoCoImpf KoCo19	KoCo19 & KoCoImpf do not specify whether it is non/invasive ventilation
1b8	COVID19 treatments received - antibiotics	WP2, WP4	2	If yes, please specify name of all:	text																							sct_281789004_class_other	text	Class of antibiotic therapy used - other specify		WP2, WP4
			Subtotal	160
			Score 0
			Score 1
			Score 2
			Score 4
			Score 4*
